# Supplementary material for: Comparative Analysis of 37 Acinetobacter Bacteriophages
Source: Viruses. 2017 Dec 24;10(1):5. doi: 10.3390/v10010005 (PMC5795418; doi:10.3390/v10010005)
Supplement: Supplementary file 1 [file viruses-10-00005-s001.zip]

Archive with 5 entries (5 files):
- S1_Figure.jpg
- S1_File.zip
- S2_Figure.jpg
- S2_File.xlsx
- S3_File.xlsx
