# Supplementary material for: Comparative Analysis of 37 Acinetobacter Bacteriophages
Source: Viruses. 2017 Dec 24;10(1):5. doi: 10.3390/v10010005 (PMC5795418; doi:10.3390/v10010005)
Supplement: Supplementary file 1 [file viruses-10-00005-s001.zip › S3_File.xlsx]

## Sheet: Tevenvirinae
			Acj61		Acj9		ZZ1		Ac42		133
Accession	Name	Genus	#	%	#	%	#	%	#	%	#	%
NC_000866	T4	T4virus	113	46.89	109	43.08	111	43.36	121	47.45	112	43.58
NC_004928	Enterobacteria phage RB69	Rb69virus	119	49.38	115	45.45	111	43.36	118	46.27	109	42.41
NC_005066	Enterobacteria phage RB49	Rb49virus	98	40.66	97	38.34	100	39.06	97	38.04	98	38.13
NC_010105	Escherichia phage JS98	T4virus	120	49.79	115	45.45	113	44.14	122	47.84	112	43.58
NC_014260	Enterobacteria phage IME08	Js98virus	120	49.79	116	45.85	114	44.53	120	47.06	111	43.19
NC_014595	Shigella phage SP18	Sp18virus	112	46.47	106	41.9	113	44.14	114	44.71	114	44.36
NC_014662	Enterobacter phage CC31	Cc31virus	115	47.72	116	45.85	115	44.92	118	46.27	114	44.36
NC_014792	Escherichia phage vB_EcoM_VR7	Sp18virus	114	47.3	109	43.08	115	44.92	115	45.1	117	45.53
NC_015457	Shigella phage Shfl2	T4virus	113	46.89	109	43.08	109	42.58	115	45.1	110	42.8
NC_019500	Enterobacteria phage Bp7	Js98virus	118	48.96	112	44.27	109	42.58	120	47.06	110	42.8
NC_023561	Enterobacter phage PG7	Cc31virus	115	47.72	117	46.25	115	44.92	121	47.45	113	43.97
NC_024124	Escherichia phage vB_EcoM_JS09	Rb69virus	117	48.55	116	45.85	111	43.36	120	47.06	109	42.41
NC_027331	Citrobacter phage Moon	Moonvirus	120	49.79	118	46.64	117	45.7	122	47.48	115	44.75
NC_028762	Proteus phage vB_PmiM_Pm5461	T4virus	116	48.13	115	45.45	112	43.75	121	47.45	115	44.75
NC_028686	Klebsiella phage JD18	Jd18virus	116	48.13	112	44.27	116	45.31	116	45.49	115	44.75
NC_028857	Citrobacter phage Merlin	Moonvirus	119	49.38	118	46.64	118	46.09	121	47.45	115	44.75
NC_028881	Enterobacteria phage vB_EcoM_VR5	Js98viurs	119	49.38	114	45.06	115	44.92	119	46.67	112	43.58
NC_028894	Escherichia phage vB_EcoM_VR20	Sp18virus	115	47.72	108	42.69	114	44.53	115	45.1	115	44.75
NC_031065	Salmonella phage vB_SnwM_CGG4-1	T4virus	112	46.47	110	43.48	109	42.58	116	45.49	112	43.58

## Sheet: Ap22virus
			IME-AB2		AP22		WCHABP12		YM-13-01-C62		LZ35		AB1		WCHABP1		YMC11/12/R2315		YMC11/12/R1215		phiAC-1
Accession	Name	Genus	#	%	#	%	#	%	#	%	#	%	#	%	#	%	#	%	#	%	#	%
KY290953	Aeromonas phage 51	Unclassified	25	30.49	27	30.34	24	27.27	25	29.76	27	32.53	24	28.24	24	26.97	25	29.41	25	29.41	23	28.05
NC_004333	Burkholderia virus Bcep781	Bcep78virus	20	24.39	19	21.35	20	22.73	17	20.24	20	24.1	19	22.35	19	21.35	17	20	17	20	21	25.61
NC_005263	Burkholderia virus Bcep1	Bcep78virus	20	24.39	20	22.47	21	23.86	19	22.62	19	22.89	19	22.35	20	22.47	19	22.35	19	22.35	20	24.39
NC_005342	Burkholderia virus Bcep43	Bcep78virus	20	24.39	19	21.35	20	22.73	17	20.24	20	24.1	19	22.35	19	21.35	17	20	17	20	21	25.61
NC_007710	Xanthomonas phage OP2	Bcep78virus	22	26.83	22	24.72	23	26.14	20	23.81	23	27.71	20	23.53	22	24.72	20	23.53	20	23.53	22	26.83
NC_009604	Burkholderia virus BcepNY3	Bcep78virus	20	24.39	19	21.35	21	23.86	18	21.43	19	22.89	19	22.35	20	22.47	18	21.18	18	21.18	21	25.61
NC_019527	Aeromonas phage vB_AsaM-56	Unclassified	22	26.83	24	26.97	21	23.86	22	26.19	24	28.92	21	24.71	21	23.6	22	25.88	22	25.88	20	24.39
NC_026611	Edwardsiella phage GF-2	Unclassified	21	25.61	25	28.09	23	26.14	21	25	23	27.71	20	23.53	21	23.6	21	24.71	21	24.71	24	29.27

## Sheet: Cluster C
		Acibel004		phiAbA1
Accession	Name	#	%	#	%
KU130128	Pseudomonas phage vB_PsyM_KIL3	30	19.23	31	18.7879
KU130129	Pseudomonas phage vB_PsyM_KIL4	29	18.59	30	18.1818
KU130130	Pseudomonas phage vB_PsyM_KIL5	28	17.95	29	17.5758
KU130131	Pseudomonas phage vB_PsyM_KIL3b	30	19.23	31	18.7879
LN610576	Pseudomonas phage vB_PaeM_PAO1_Ab17	27	17.31	29	17.5758
KU522583	Enterobacteria phage ECGD1	28	17.95	24	14.5455
NC_005282	Salmonella phage FelixO1	23	14.74	24	14.5455
NC_019918	Pseudomonas phage vB_PaeM_C2-10_Ab1	33	21.15	33	20
NC_022966	Pseudomonas phage PAK_P5	27	17.31	28	16.9697
NC_015272	Pseudomonas phage KPP10	28	17.95	29	17.5758
NC_019450	Pseudomonas phage JG004	31	19.87	31	18.7879
NC_019913	Pseudomonas phage PaP1	31	19.87	31	18.7879
NC_022970	Pseudomonas phage PAK_P3	28	17.95	29	17.5758
KU130127	Pseudomonas phage vB_PsyM_KIL2	29	18.59	30	18.1818
KC862296	Pseudomonas phage P3_CHA	28	17.95	29	17.5758
NC_015294	Pseudomonas phage PAK_P1	33	21.15	32	19.3939
NC_022974	Pseudomonas phage CHA_P1	28	17.95	29	17.5758
NC_026587	Pseudomonas phage vB_PaeM_PAO1_Ab03	28	19.95	29	17.5758
NC_023601	Pseudomonas phage phiPsa374	34	21.79	33	20
NC_029065	Pseudomonas phage VCM	37	23.72	36	21.8182
NC_030934	Pseudomonas phage vB_PsyM_KIL1	29	18.59	30	18.1818

## Sheet: "Am24virus"
		AM24		R2096
Accession	Name	#	%	#	%
KU130128	Pseudomonas phage vB_PsyM_KIL3	27	18.49	31	19.14
KU130129	Pseudomonas phage vB_PsyM_KIL4	26	17.8082	30	18.52
KU130130	Pseudomonas phage vB_PsyM_KIL5	27	18.4932	29	17.9
KU130131	Pseudomonas phage vB_PsyM_KIL3b	27	18.4932	31	19.14
LN610576	Pseudomonas phage vB_PaeM_PAO1_Ab17	25	17.1233	29	17.9
KU522583	Enterobacteria phage ECGD1	20	13.6986	23	14.2
NC_005282	Salmonella phage FelixO1	23	15.7534	24	14.81
NC_019918	Pseudomonas phage vB_PaeM_C2-10_Ab1	30	20.5479	29	17.9
NC_022966	Pseudomonas phage PAK_P5	26	17.8082	29	17.9
NC_015272	Pseudomonas phage KPP10	26	17.8082	30	18.52
NC_019450	Pseudomonas phage JG004	29	19.863	29	17.9
NC_019913	Pseudomonas phage PaP1	29	19.863	29	17.9
NC_022970	Pseudomonas phage PAK_P3	26	17.8082	30	18.52
KU130127	Pseudomonas phage vB_PsyM_KIL2	26	17.8082	30	18.52
KC862296	Pseudomonas phage P3_CHA	26	17.8082	30	18.52
NC_015294	Pseudomonas phage PAK_P1	29	19.863	29	17.9
NC_022974	Pseudomonas phage CHA_P1	26	17.8082	30	18.52
NC_026587	Pseudomonas phage vB_PaeM_PAO1_Ab03	26	17.8082	30	18.52
NC_023601	Pseudomonas phage phiPsa374	30	20.5479	29	17.9
NC_029065	Pseudomonas phage VCM	31	21.2329	30	18.52
NC_030934	Pseudomonas phage vB_PsyM_KIL1	27	18.4932	31	19.14

## Sheet: Fri1virus
			AB3		Abp1		Fri1		phiAB1		IME200		PD-6A3		PD-AB9		Acibel007		Petty		phiAB6		WCHABP5
Accession	Name	Genus	#	%	#	%	#	%	#	%	#	%	#	%	#	%	#	%	#	%	#	%	#	%
NC_015719	Escherichia phage K30	Kp32virus	7	24.14	8	14.81	8	14.81	8	17.39	9	17.3077	8	16.6667	8	16.6667	8	15.0943	8	17.7778	8	17.7778	8	17.0213
NC_011043	Klebsiella phage K11	Kp32virus	7	24.14	10	18.52	9	16.67	8	17.39	10	19.2308	8	16.6667	9	18.75	8	15.0943	6	13.3333	9	20	8	17.0213
NC_028800	Klebsiella phage K5	Kp32virus	7	24.14	9	16.67	9	16.67	9	19.57	9	17.3077	9	18.75	9	18.75	9	16.9811	8	17.7778	10	22.2222	9	19.1489
NC_013647	Klebsiella phage KP32	Kp32virus	7	24.14	9	16.67	9	16.67	9	19.57	8	15.3846	9	18.75	9	18.75	8	15.0943	6	13.3333	9	20	8	17.0213
NC_028688	Klebsiella phage vB_Kp1	Kp32virus	7	24.14	8	14.81	8	14.87	8	17.39	8	15.3846	9	18.75	9	18.75	8	15.0943	7	15.5556	8	17.7778	8	17.0213
NC_028977	Klebsiella phage vB_KpnP_KpV289	Kp32virus	7	24.14	8	14.81	8	14.81	8	17.39	10	19.2308	8	16.6667	8	16.6667	8	15.0943	7	15.5556	8	17.7778	7	14.8936
NC_023567	Klebsiella phage F19	Kp34virus	16	55.17	20	37.04	19	35.19	19	41.3043	19	36.5385	19	39.5833	19	39.5833	18	33.9623	17	37.7778	19	42.2222	20	42.5532
NC_013649	Klebsiella phage KP34	Kp34virus	16	55.17	20	37.04	19	35.19	20	43.4783	19	36.5385	20	41.6667	20	41.6667	17	32.0755	17	37.7778	20	44.4444	20	42.5532
NC_028664	Klebsiella phage Kp2	Kp34virus	16	55.17	18	33.33	18	33.33	18	39.1304	18	34.6154	18	37.5	18	37.5	17	32.0755	17	37.7778	18	40	18	38.2979
NC_028670	Klebsiella phage KpV41	Kp34virus	16	55.17	18	33.33	18	33.33	18	39.1304	18	34.6154	18	37.5	18	37.5	17	32.0755	17	37.7778	18	40	18	38.2979
NC_031025	Klebsiella phage KpV475	Kp34virus	16	55.17	18	33.33	18	33.33	18	39.1304	18	34.6154	18	37.5	18	37.5	18	33.9623	16	35.5556	18	40	18	38.2979
NC_031246	Klebsiella phage KpV71	Kp34virus	16	55.17	20	37.04	19	35.19	20	43.4783	19	36.5385	20	41.6667	20	41.6667	18	33.9623	17	37.7778	20	44.4444	20	42.5532
NC_025418	Klebsiella phage NTUH-K2044-K1-1	Kp34virus	16	55.17	21	38.89	19	35.19	20	43.4783	18	34.6154	19	39.5833	19	39.5833	18	33.9623	16	35.5556	19	42.2222	19	40.4255
NC_028816	Klebsiella phage vB_KpnP_SU503	Kp34virus	15	51.72	19	35.19	19	35.19	19	41.3043	19	36.5385	20	41.6667	20	41.6667	17	32.0755	17	37.7778	20	44.4444	21	44.6809
NC_028870	Klebsiella phage vB_KpnP_SU552A	Kp34virus	16	55.17	18	33.33	18	33.33	18	39.1304	18	34.6154	18	37.5	18	37.5	18	33.9623	16	35.5556	18	40	18	38.2979
NC_022916	Burkholderia phage JG068	Phikmvvirus	14	48.28	16	29.63	16	29.63	16	34.7826	17	32.6923	15	31.25	17	35.4167	17	32.0755	16	35.5556	16	35.5556	15	31.9149
NC_020078	Cronobacter phage vB_CskP_GAP227	Phikmvvirus	16	55.17	18	33.33	18	33.33	19	41.3043	19	36.5385	18	37.5	18	37.5	17	32.0755	17	37.7778	18	40	19	40.4255
NC_019520	Escherichia phage phiKT	Phikmvvirus	15	51.72	17	31.48	16	29.63	17	36.9565	17	32.6923	16	33.3333	17	35.4167	15	28.3019	16	35.5556	17	37.7778	17	36.1702
NC_019454	Pantoea phage LIMElight	Phikmvvirus	15	51.72	17	31.48	18	33.33	17	36.9565	17	32.6923	17	35.4167	16	33.3333	17	32.0755	18	40	16	35.5556	16	34.0426
NC_015585	Pantoea phage LIMEzero	Phikmvvirus	14	48.28	16	29.63	16	29.63	17	36.9565	18	34.6154	15	31.25	16	33.3333	17	32.0755	15	33.3333	16	35.5556	18	38.2979
NC_031014	Pseudomonas phage Andromeda	Phikmvvirus	13	44.83	17	31.48	17	31.48	16	34.7826	18	34.6154	17	35.4167	18	37.5	18	33.9623	16	35.5556	16	35.5556	17	36.1702
NC_009936	Pseudomonas phage LKA1	Phikmvvirus	14	48.28	18	33.33	18	33.33	18	39.1304	18	34.6154	18	37.5	18	37.5	17	32.0755	19	42.2222	18	40	18	38.2979
NC_009935	Pseudomonas phage LKD16	Phikmvvirus	16	55.17	19	35.19	19	35.19	19	41.3043	19	36.5385	19	39.5833	19	39.5833	19	35.8491	18	40	18	40	19	40.4255
NC_010326	Pseudomonas phage LUZ19	Phikmvvirus	17	58.62	20	37.04	18	33.33	19	41.3043	19	36.5385	19	39.5833	19	39.5833	20	37.7358	18	40	19	42.2222	19	40.4255
NC_022746	Pseudomonas phage MPK6	Phikmvvirus	16	55.17	20	37.04	19	35.19	19	41.3043	20	38.4615	19	39.5833	19	39.5833	20	37.7358	18	40	19	42.2222	19	40.4255
NC_022091	Pseudomonas phage MPK7	Phikmvvirus	15	51.72	18	33.33	18	33.33	18	39.1304	18	34.6154	18	37.5	18	37.5	20	37.7358	18	40	18	40	18	38.2979
NC_013638	Pseudomonas phage phi-2	Phikmvvirus	15	51.72	19	35.19	19	35.19	19	41.3043	18	34.6154	19	39.5833	19	39.5833	21	39.6226	17	37.7778	19	42.2222	19	40.4255
NC_005045	Pseudomonas phage phiKMV	Phikmvvirus	17	58.62	19	35.19	19	35.19	18	39.1304	19	36.5385	18	37.5	18	37.5	20	37.7358	18	40	18	40	18	38.2979
NC_012418	Pseudomonas phage phikF77	Phikmvvirus	17	58.62	19	35.19	18	33.33	18	39.1304	19	36.5385	18	37.5	18	37.5	20	37.7358	18	40	18	40	18	38.2979
NC_017865	Pseudomonas phage vB_Pae-TbilisiM32	Phikmvvirus	17	58.62	19	35.19	19	35.19	18	39.1304	19	36.5385	18	37.5	18	37.5	20	37.7358	18	40	18	40	18	38.2979
NC_027375	Pseudomonas phage vB_PaeP_PPA-ABTNL	Phikmvvirus	17	58.62	20	37.04	19	35.19	19	41.3043	20	38.4615	19	39.5833	19	39.5833	20	37.7358	18	40	19	42.2222	19	40.4255
NC_011201	Ralstonia phage RSB1	Phikmvvirus	14	48.28	17	31.48	17	31.48	17	36.9565	17	32.6923	17	35.4167	17	35.4167	17	32.0755	17	37.7778	15	33.3333	18	38.2979
NC_022917	Ralstonia phage RSB3	Phikmvvirus	14	48.28	17	31.48	17	31.48	17	36.9565	17	32.6923	17	35.4167	17	35.4167	19	35.8491	18	40	17	37.7778	17	36.1702
NC_012662	Vibrio phage VP93	Phikmvvirus	16	55.17	19	35.19	18	33.33	19	41.3043	19	36.5385	19	39.5833	19	39.5833	17	32.0755	17	37.7778	19	42.2222	19	40.4255
NC_022982	Xylella phage Paz	Phikmvvirus	14	48.28	16	29.63	16	29.63	16	34.7826	16	30.7692	16	33.3333	16	33.3333	16	30.1887	17	37.7778	16	35.5556	16	34.0426

## Sheet: "Lokivirus"
			IME_AB3		Loki
Accession	Name	Genus	#	%	#	%
KM434185	Pseudomonas phage vB_Pae_PS9N	Unclassified	29	50.88	28	54.9
KR537872	Stenotrophomonas phage vB_SmaS-DLP_1	Unclassified	31	54.39	30	58.82
KR935215	Rhodobacter phage RcSpartan	Titanvirus	26	45.61	25	49.02
KU197014	Xanthomonas phage XAJ2	Unclassified	25	43.86	26	50.98
NC_007806	Pseudomonas phage 73	Septima3virus	31	54.39	29	56.86
NC_017864	Pseudomonas phage vB_Pae-Kakheti25	Septima3virus	30	52.63	30	58.82
NC_018278	Burkholderia phage KL1	Septima3virus	28	49.12	30	58.82
NC_024381	Pseudomonas phage vB_PaeS_SCH_Ab26	Septima3virus	29	50.88	28	54.9
NC_026608	Paracoccus phage vB_PmaS_IMEP1	Unclassified	24	42.11	24	47.06
NC_028879	Pseudomonas phage PaMx42	Unclassified	29	50.88	31	60.78
NC_029019	Stenotrophomonas phage vB_SmaS-DLP_2	Unclassified	31	54.39	29	56.86
NC_029033	Chromobacter phage phiAxp-1	Unclassified	27	47.37	28	54.9
NC_029097	Rhodobacter phage RcTitan	Titanvirus	26	45.61	25	49.02

## Sheet: Presley
			Presley
Accession	Name	Genus	#	%
NC_031063	Pseudomonas phage PEV2	Lit1virus	27	28.42
NC_029101	Pseudomonas phage YH30	N4virus	27	28.42
NC_029017	Pseudomonas phage KPP21	Luz7virus	27	28.42
KM411958	Pseudomonas phage RWG	Unclassified	26	27.37
KM411960	Pseudomonas phage phi176	Unclassified	27	28.42
NC_008720	Escherichia phage N4	N4virus	25	26.32
KY612839	Vibrio phage pVco-5	Unclassified	23	24.21
NC_012696	Sulfitobacter phage EE36phi1	N4virus	22	23.16
NC_012697	Silicibacter phage DSS3phi2	N4virus	22	23.16
NC_013691	Pseudomonas phage LUZ7	Luz7virus	26	27.37
NC_013692	Pseudomonas phage LIT1	Lit1virus	27	28.42
NC_015933	Escherichia phage vB_EcoP_G7C	G7cvirus	24	25.26
NC_018854	Escherichia phage ECBP1	G7cvirus	24	25.26
NC_019423	Escherichia phage IME11	G7cvirus	25	26.32
NC_019485	Enterobacter phage EcP1	N4virus	22	23.16
NC_019514	Erwinia phage vB_EamP-S6	N4virus	25	26.32
NC_020848	Vibrio phage VBP47	N4virus	21	22.11
NC_020849	Pseudoalteromonas phage pYD6-A	N4virus	22	23.16
NC_020862	Sulfitobacter phage phiCB2047-B	N4virus	23	24.21
NC_024140	Pseudomonas phage vB_PaeP_C2-10_Ab09	Lit1virus	27	28.42
NC_024790	Escherichia phage vB_EcoP_PhAPEC7	G7cvirus	26	27.37
NC_027345	Pseudomonas phage Pa2	N4virus	27	28.42

## Sheet: ME3
			ME3
Accession	Name	Genus	#	%
NC_026927	Synechococcus phage ACG-2014f	Tevenvirinae	18	5.52
NC_023693	Enterobacteria phage phi92	Unclassified	25	7.67
NC_023601	Pseudomonas phage phiPsa374	Unclassified	19	5.83
NC_028659	Klebsiella phage vB_KpnM_KB57	Unclassified	22	6.75
NC_019401	Cronobacter phage vB_CsaM_GAP32	Unclassified	42	12.88
NC_025447	Escherichia phage 121Q	Unclassified	33	10.12
NC_009760	Bacillus phage 0305phi8-36	Unclassified	28	8.59
NC_005859	Escherichia virus T5	T5virus	18	5.52
